# Supplementary material for: Initial peptidomic profiling of Brazilian sea urchins: Arbacia lixula, Lytechinus variegatus and Echinometra lucunter
Source: J Venom Anim Toxins Incl Trop Dis. 2016 May 4;22:17. doi: 10.1186/s40409-016-0071-x (PMC4857251; doi:10.1186/s40409-016-0071-x)
Supplement: Additional file 1: — List of de novo sequenced peptides by PEAKS® software. (CSV 12 kb) [file 40409_2016_71_MOESM1_ESM.csv]

Scan	Peptide	Tag length	ALC (%)	m/z	z	RT	Mass	ppm	PTM	local confidence (%)	tag (>=0%)	mode;
F3:422	LLLL	4	98	471.3481	1	0.27	470.3468	-12.7		99 99 99 98	LLLL	CID;
F5:779	REGSPDLR	8	98	465.2284	2	0.20	928.4726	-32.7		95 99 99 100 99 99 99 98	REGSPDLR	CID;
F13:2252	REGSPDLR	8	95	465.2293	2	0.19	928.4726	-30.7		93 99 97 98 95 94 94 94	REGSPDLR	CID;
F5:778	PPVF	4	91	459.2457	1	0.29	458.2529	-31.6		95 87 92 93	PPVF	CID;
F8:1413	REGSPDLLE	9	89	508.2515	2	0.18	1014.4982	-9.6		90 98 99 100 99 99 98 67 60	REGSPDLLE	CID;
F9:1584	FLCF	4	89	529.2210	1	0.47	528.2406	-50.9		97 96 80 84	FLCF	CID;
F11:1989	EDQLVVKEVETF	12	88	718.3438	2	0.34	1434.7241	-35.6		90 92 86 79 70 96 94 91 86 92 86 91	EDQLVVKEVETF	CID;
F11:1972	MTKYAATGVTN	11	87	578.7916	2	0.29	1155.5593	8.1		95 95 94 89 78 79 86 88 99 84 70	MTKYAATGVTN	CID;
F11:1826	LDLR	4	84	258.6526	2	0.10	515.3068	-31.3		97 95 79 66	LDLR	CID;
F11:1956	FLCF	4	84	529.2494	1	0.48	528.2406	2.9		96 95 70 74	FLCF	CID;
F11:1975	FVEQVLVEPQ	10	82	594.2833	2	0.22	1186.6233	-60.0		98 98 98 95 97 85 83 80 34 60	FVEQVLVEPQ	CID;
F10:1637	EL	2	82	261.1416	1	0.09	260.1372	-11.1		79 85	EL	CID;
F6:875	EF	2	82	295.1166	1	0.16	294.1216	-41.6		82 81	EF	CID;
F2:275	VNDLLYTN	8	81	476.2952	2	0.29	950.4709	110.4		94 95 98 98 95 90 43 43	VNDLLYTN	CID;
F3:489	YMAAGASSSSSTKVVQK	17	79	851.4011	2	0.22	1700.8403	-30.9		56 62 65 76 76 100 100 100 98 96 94 92 81 79 77 40 63	YMAAGASSSSSTKVVQK	CID;
F4:635	DTENVREF	8	79	505.2183	2	0.22	1008.4512	-29.0		71 79 99 95 94 55 49 89	DTENVREF	CID;
F2:285	FEDLMLPGLL	10	78	574.3021	2	0.41	1146.5994	-8.4		83 90 98 99 93 92 40 19 79 88	FEDLMLPGLL	CID;
F13:2300	EEEVAALVVDNGSGMVK	17	78	873.9294	2	0.48	1745.8506	-3.7		73 54 44 54 72 85 99 100 100 100 98 96 99 86 48 55 61	EEEVAALVVDNGSGMVK	CID;
F6:857	EL	2	78	261.1331	1	0.09	260.1372	-43.8		72 82	EL	CID;
F3:442	REGSVCVEH	9	77	508.2536	2	0.19	1014.4553	36.9		86 97 98 100 90 59 51 56 63	REGSVCVEH	CID;
F11:1945	MTVNGASVTN	10	77	497.2626	2	0.21	992.4597	51.3		93 95 90 79 50 31 45 98 94 93	MTVNGASVTN	CID;
F6:949	EEL	3	76	390.1773	1	0.15	389.1798	-25.0		81 79 69	EEL	CID;
F2:257	LVAL	4	76	415.2522	1	0.30	414.2842	-94.8		93 78 63 70	LVAL	CID;
F9:1524	CANVPFK	7	75	389.7041	2	0.21	777.3843	12.0		62 65 86 72 82 84 76	CANVPFK	CID;
F9:1547	LVQA	4	75	430.2241	1	0.14	429.2587	-97.6		96 90 61 52	LVQA	CID;
F5:766	VEGSLVLR	8	75	436.7163	2	0.17	871.5127	-108.6		88 96 88 86 52 39 79 70	VEGSLVLR	CID;
F3:444	VAKGSPDLNK	10	74	514.7524	2	0.15	1027.5662	-73.9		50 52 81 97 99 97 96 87 38 49	VAKGSPDLNK	CID;
F3:445	GDKGSTAGSNH	11	73	515.8302	2	0.15	1029.4475	192.7		68 92 92 95 98 90 86 61 80 21 23	GDKGSTAGSNH	CID;
F1:178	GSPSGTAALVVDNGSGFVK	19	73	881.8847	2	0.43	1761.8896	-76.5		34 57 37 45 35 60 88 95 99 100 100 100 99 98 99 86 48 51 54	GSPSGTAALVVDNGSGFVK	CID;
F7:1279	VNDGTAALVVDNGSGFKV	18	72	881.9045	2	0.43	1761.8896	-54.1		50 55 46 31 56 88 96 100 100 100 99 98 98 99 86 32 32 37	VNDGTAALVVDNGSGFKV	CID;
F9:1521	KGCTLKK	7	72	389.2018	2	0.20	776.4578	-88.5		59 26 43 92 97 93 95	KGCTLKK	CID;
F5:836	EDGAPDVSEVGGTFDQ	16	72	811.8531	2	0.32	1621.6743	10.7		54 56 15 55 94 99 99 99 96 94 73 63 79 69 49 59	EDGAPDVSEVGGTFDQ	CID;
F3:488	EWMEGGDVDVENARA	15	72	839.3539	2	0.24	1676.7100	-10.0		46 44 38 70 79 91 99 99 100 99 97 85 31 31 68	EWMEGGDVDVENARA	CID;
F4:600	LVAL	4	72	415.2689	1	0.37	414.2842	-54.5		94 77 55 61	LVAL	CID;
F9:1622	EDQNAALVVDNGSGVMK	17	71	873.9066	2	0.48	1745.8254	-15.3		73 52 37 41 68 80 91 100 100 99 98 98 99 79 27 25 49	EDQNAALVVDNGSGVMK	CID;
F11:1958	MECR	4	71	538.2452	1	0.18	537.2039	63.3		95 93 56 39	MECR	CID;
F11:1914	PESL	4	71	445.2052	1	0.09	444.2220	-54.2		84 82 51 67	PESL	CID;
F3:312	NE	2	70	262.1207	1	0.09	261.0961	66.3		68 72	NE	CID;
F1:91	KLPLLQ	6	70	356.2308	2	0.26	710.4691	-31.0		63 79 38 63 91 84	KLPLLQ	CID;
F7:1125	FF	2	70	313.1451	1	0.27	312.1474	-30.5		69 71	FF	CID;
F7:1249	FLSY	4	70	529.3091	1	0.47	528.2584	82.2		93 89 50 46	FLSY	CID;
F9:1568	LLPK	4	69	470.2869	1	0.19	469.3264	-99.6		98 96 46 34	LLPK	CID;
F8:1402	NLVM	4	69	476.2872	1	0.30	475.2465	70.4		81 94 56 44	NLVM	CID;
F5:814	FPVAHPYGVQA	11	68	593.2580	2	0.21	1184.5979	-81.4		96 96 57 41 84 93 97 95 48 21 29	FPVAHPYGVQA	CID;
F4:502	VF	2	68	265.1475	1	0.12	264.1474	-27.1		67 69	VF	CID;
F9:1605	SFTFD	5	68	616.2806	1	0.45	615.2540	31.3		90 90 49 55 56	SFTFD	CID;
F11:1828	LSDCL	5	68	275.6662	2	0.20	549.2468	129.3		56 46 61 82 95	LSDCL	CID;
F1:177	EEEVAALVVDNGSGMKV	17	67	873.8928	2	0.48	1745.8506	-45.5		63 44 32 40 52 63 82 99 100 99 97 92 98 78 38 28 31	EEEVAALVVDNGSGMKV	CID;
F13:2277	PYLFGGMLQL	10	67	569.8108	2	0.41	1137.5891	15.8		44 65 98 98 50 46 46 87 55 77	PYLFGGMLQL	CID;
F14:2332	GHNGY	5	66	547.3135	1	0.35	546.2186	160.3		30 62 85 70 86	GHNGY	CID;
F4:648	DYHKKDLQP	9	66	572.2661	2	0.21	1142.5720	-47.6		76 77 45 40 34 94 99 68 67	DYHKKDLQP	CID;
F11:2003	APAEYLPVELPLYWY	15	66	912.4099	2	0.39	1822.9182	-62.0		38 45 40 85 92 94 86 80 78 83 87 86 59 19 28	APAEYLPVELPLYWY	CID;
F10:1772	LLHA	4	66	453.3408	1	0.21	452.2747	129.9		90 75 54 48	LLHA	CID;
F6:892	YH	2	66	319.1214	1	0.18	318.1328	-58.7		65 67	YH	CID;
F4:653	LNNDL	5	66	588.2903	1	0.15	587.2915	-14.5		52 46 71 75 86	LNNDL	CID;
F3:426	NLVM	4	66	476.2298	1	0.30	475.2465	-50.4		80 93 50 40	NLVM	CID;
F5:834	PLTPTSVESVDPLPQ	15	66	790.3628	2	0.33	1578.8140	-65.2		39 61 38 46 63 73 94 92 94 99 98 89 49 21 31	PLTPTSVESVDPLPQ	CID;
F8:1309	MAAPSD	6	66	296.1769	2	0.36	590.2370	173.3		59 74 57 59 71 74	MAAPSD	CID;
F7:1263	DTFAQLPEAEP	11	65	609.3212	2	0.18	1216.5610	55.0		66 74 77 88 88 77 19 30 77 63 61	DTFAQLPEAEP	CID;
F5:837	EVKPDDVESASHGPLS	16	65	833.8801	2	0.33	1665.7844	-23.2		49 51 83 57 72 90 89 90 94 98 95 84 30 16 24 24	EVKPDDVESASHGPLS	CID;
F6:903	QW	2	65	333.1230	1	0.19	332.1484	-98.5		65 66	QW	CID;
F7:1257	LVVDNGSGFLN	11	64	567.7875	2	0.21	1133.5718	-10.0		71 73 98 99 97 88 90 21 26 23 23	LVVDNGSGFLN	CID;
F9:1459	VF	2	64	265.1456	1	0.11	264.1474	-34.2		65 62	VF	CID;
F2:291	VDSAHA	6	64	599.3806	1	0.24	598.2711	171.0		69 90 63 66 45 50	VDSAHA	CID;
F7:1119	LFLSE	5	63	304.6712	2	0.24	607.3217	10.1		89 49 38 59 82	LFLSE	CID;
F9:1497	VDAAAGGN	8	63	337.6824	2	0.17	673.3031	70.0		77 92 74 61 88 54 21 39	VDAAAGGN	CID;
F6:969	AAHE	4	63	427.2478	1	0.37	426.1863	127.3		94 88 38 31	AAHE	CID;
F10:1640	VF	2	63	265.1411	1	0.12	264.1474	-51.2		62 62	VF	CID;
F13:2282	FPGCFYPGANL	11	62	593.2509	2	0.20	1184.5325	-38.2		95 93 45 57 63 89 91 80 25 15 30	FPGCFYPGANL	CID;
F12:2124	VTTKH	5	62	585.3690	1	0.21	584.3282	57.4		76 77 61 46 49	VTTKH	CID;
F4:496	NSVAL	5	62	252.1319	2	0.16	502.2751	-51.5		57 65 72 57 57	NSVAL	CID;
F13:2156	LLGHH	5	62	288.7197	2	0.32	575.3180	185.7		61 69 52 66 59	LLGHH	CID;
F8:1451	NCVATSGGDVDVEAGGRA	18	62	839.3503	2	0.24	1676.7424	-33.6		34 38 27 35 41 48 92 97 99 99 100 99 99 90 37 12 29 33	NCVATSGGDVDVEAGGRA	CID;
F4:501	TTPAH	5	61	263.6817	2	0.25	525.2547	179.3		59 62 60 78 48	TTPAH	CID;
F7:1187	TVTLAGAH	8	60	385.2881	2	0.19	768.4130	193.3		83 89 60 48 41 37 68 57	TVTLAGAH	CID;
F13:2287	LDAEDLETFKL	11	60	647.3090	2	0.44	1292.6499	-35.9		50 46 41 44 91 96 96 90 51 22 35	LDAEDLETFKL	CID;
F8:1380	MTSKPTW	7	59	425.7374	2	0.44	849.4055	64.5		50 54 37 24 69 88 91	MTSKPTW	CID;
F9:1599	VTTQH	5	59	585.3670	1	0.18	584.2918	116.2		66 68 68 43 52	VTTQH	CID;
F6:1069	QPLGAATLVVLEQP	14	59	718.3351	2	0.34	1434.8081	-106.3		33 33 51 16 43 63 97 99 99 88 91 69 21 25	QPLGAATLVVLEQP	CID;
F12:2131	EHEAATLVVLQPE	13	59	718.3416	2	0.34	1434.7354	-46.5		41 38 60 45 55 94 99 99 82 84 26 14 31	EHEAATLVVLQPE	CID;
F6:990	LLHA	4	59	453.3254	1	0.33	452.2747	96.0		83 65 45 43	LLHA	CID;
F9:1586	LGQLT	5	59	531.3041	1	0.11	530.3064	-18.1		79 55 27 61 70	LGQLT	CID;
F8:1362	EEL	3	59	390.1577	1	0.15	389.1798	-75.5		77 68 30	EEL	CID;
F11:1836	EF	2	58	295.1372	1	0.11	294.1216	28.5		66 50	EF	CID;
F11:1933	DVKL	4	58	474.2667	1	0.18	473.2849	-53.9		93 81 27 32	DVKL	CID;
F1:12	AANKH	5	58	270.6962	2	0.30	539.2816	178.5		74 57 28 62 68	AANKH	CID;
F4:545	CCFAGGN	7	58	336.1219	2	0.16	670.2203	13.3		59 63 54 82 71 32 44	CCFAGGN	CID;
F6:859	SHPW	4	58	263.6796	2	0.25	525.2336	211.4		72 52 68 38	SHPW	CID;
F12:2132	PSVGVVTLPTELPQ	14	58	718.8297	2	0.34	1435.7922	-102.6		56 43 41 50 54 56 89 93 69 77 70 57 19 33	PSVGVVTLPTELPQ	CID;
F8:1364	GLAH	4	58	397.3163	1	0.27	396.2121	244.7		35 66 63 66	GLAH	CID;
F9:1612	CANTLK	6	57	649.3155	1	0.25	648.3265	-28.2		43 43 27 88 78 67	CANTLK	CID;
F11:1957	FVKVEVLPQ	9	57	529.7642	2	0.21	1057.6172	-97.7		60 79 85 93 65 40 51 16 26	FVKVEVLPQ	CID;
F5:838	SGPMPDVSEGFGASLMQ	17	57	855.3912	2	0.32	1708.7437	14.1		45 24 26 76 43 62 96 98 93 59 80 46 75 62 49 15 24	SGPMPDVSEGFGASLMQ	CID;
F5:802	FLMLVDGHN	9	57	523.2780	2	0.23	1044.5063	33.6		88 92 84 61 41 79 28 14 25	FLMLVDGHN	CID;
F13:2276	MQLFVGSNLE	10	57	569.3257	2	0.41	1136.5535	73.3		37 48 97 99 94 32 34 50 35 40	MQLFVGSNLE	CID;
F7:1114	AALTPE	6	57	301.2183	2	0.22	600.3119	183.5		82 84 76 54 17 29	AALTPE	CID;
F5:764	LGSR	4	56	432.2710	1	0.28	431.2492	33.7		90 45 46 44	LGSR	CID;
F11:1912	LAPAA	5	56	442.2533	1	0.15	441.2587	-28.7		55 46 30 70 81	LAPAA	CID;
F12:2012	LASVP	5	56	243.6774	2	0.16	485.2849	114.0		73 65 74 38 31	LASVP	CID;
F10:1816	AAPCPDVEVSEQF	13	56	696.3433	2	0.35	1390.6074	46.5		30 44 32 59 61 85 97 93 82 56 54 14 21	AAPCPDVEVSEQF	CID;
F8:1324	FLMEV	5	56	319.6899	2	0.19	637.3145	79.6		46 62 30 60 79	FLMEV	CID;
F8:1399	GLKGSPDLR	9	56	471.7560	2	0.16	941.5294	-33.9		50 83 76 40 43 18 35 82 72	GLKGSPDLR	CID;
F4:663	NAPGYDGPLLGKP	13	55	649.8279	2	0.32	1297.6665	-19.5		34 49 80 89 98 98 69 32 46 78 15 18 16	NAPGYDGPLLGKP	CID;
F1:124	SHVTTQH	7	55	405.2637	2	0.31	808.3828	160.9		50 51 39 32 79 69 63	SHVTTQH	CID;
F8:1430	DTGSAD	6	54	565.2528	1	0.20	564.2027	75.9		98 87 39 28 22 52	DTGSAD	CID;
F8:1353	ECNGPGW	7	54	381.7105	2	0.41	761.2803	165.8		65 67 49 29 76 38 57	ECNGPGW	CID;
F7:1262	VDSAHA	6	54	599.3812	1	0.24	598.2711	172.0		67 90 59 41 30 38	VDSAHA	CID;
F12:2090	LLHA	4	54	453.3401	1	0.21	452.2747	128.4		80 60 39 38	LLHA	CID;
F6:891	GAGN	4	54	318.1901	1	0.29	317.1335	155.4		82 65 29 41	GAGN	CID;
F13:2288	LLAGSGAGGGPNVEDADPEPK	21	54	650.9932	3	0.35	1949.9329	12.8		90 60 39 25 56 22 34 31 38 39 32 35 68 77 79 74 94 88 81 28 46	LLAGSGAGGGPNVEDADPEPK	CID;
F3:478	KTGGGGVSGGSAGDH	15	54	622.2982	2	0.26	1242.5588	18.5		77 80 26 44 67 83 99 82 56 48 31 29 32 27 30	KTGGGGVSGGSAGDH	CID;
F5:816	QPMVVLCLVSTFDKSK	16	54	598.9602	3	0.31	1793.9419	-46.3		30 27 29 35 34 48 33 72 68 80 84 95 92 79 29 30	QPMVVLCLVSTFDKSK	CID;
F2:203	TAEGAH	6	54	293.1801	2	0.18	584.2554	154.5		49 56 37 39 79 63	TAEGAH	CID;
F1:38	VNGGGVP	7	54	300.1854	2	0.20	598.3074	81.5		76 85 50 51 48 37 31	VNGGGVP	CID;
F2:289	VTTKH	5	54	585.3892	1	0.20	584.3282	92.0		70 70 50 37 40	VTTKH	CID;
F9:1491	KQPAGGN	7	54	336.0927	2	0.17	670.3398	-252.0		37 44 60 88 74 31 43	KQPAGGN	CID;
F5:805	LGQLT	5	54	531.2954	1	0.14	530.3064	-34.4		85 32 27 60 63	LGQLT	CID;
F4:621	FEDLAPTE	8	53	461.2340	2	0.27	920.4127	44.3		67 79 99 94 33 15 14 26	FEDLAPTE	CID;
F9:1540	DPLVGGSAD	9	53	415.7456	2	0.09	829.3817	114.5		93 49 69 54 79 26 27 23 61	DPLVGGSAD	CID;
F13:2245	TNLLGTGAH	9	53	442.3119	2	0.27	882.4559	173.7		79 81 45 51 57 55 28 39 39	TNLLGTGAH	CID;
F6:943	LATVTEH	7	53	385.7518	2	0.21	769.3970	119.5		52 52 84 67 48 33 31	LATVTEH	CID;
F7:1102	MLGGAH	6	53	293.1843	2	0.18	584.2740	136.9		43 57 12 50 85 68	MLGGAH	CID;
F4:565	DLL	3	52	360.1996	1	0.15	359.2056	-37.1		48 45 63	DLL	CID;
F7:1080	ASAGAH	6	52	257.1855	2	0.16	512.2343	238.5		41 49 52 31 80 61	ASAGAH	CID;
F3:339	DGHCGAD	7	52	337.6912	2	0.39	673.2126	230.6		56 40 43 68 61 44 55	DGHCGAD	CID;
F7:1252	STLEP	5	52	546.2463	1	0.39	545.2697	-56.2		45 46 68 49 52	STLEP	CID;
F8:1291	NRDT	4	52	253.0603	2	0.20	504.2292	-244.3		45 43 49 71	NRDT	CID;
F8:1365	TAAH	4	51	399.3546	1	0.31	398.1914	391.7		48 45 51 62	TAAH	CID;
F3:381	TAAH	4	51	399.3535	1	0.32	398.1914	388.8		49 46 52 56	TAAH	CID;
F9:1519	PGKTTHK	7	51	384.7661	2	0.21	767.4290	115.6		26 18 27 76 71 69 69	PGKTTHK	CID;
F7:1196	AARFGLR	7	51	395.7694	2	0.45	789.4609	80.2		44 48 30 18 41 86 88	AARFGLR	CID;
F4:617	LLHA	4	51	453.3295	1	0.21	452.2747	105.0		76 57 34 34	LLHA	CID;
F5:760	SCSM	4	50	427.1496	1	0.24	426.1243	42.3		52 48 57 44	SCSM	CID;
F12:2029	TGGGLPV	7	50	300.6984	2	0.27	599.3279	90.7		95 70 79 34 32 14 29	TGGGLPV	CID;
F11:1977	TSTLLFDAHVT	11	50	602.8240	2	0.32	1203.6135	16.5		41 43 76 94 92 40 27 43 17 32 48	TSTLLFDAHVT	CID;
F12:2094	VFMA	4	50	467.2822	1	0.46	466.2250	107.1		79 75 26 21	VFMA	CID;
F1:109	VTTTTVF	7	50	384.7658	2	0.19	767.4066	144.0		70 89 87 31 21 22 31	VTTTTVF	CID;
F3:349	LVTELL	6	50	344.2110	2	0.18	686.4214	-20.4		49 43 21 67 59 62	LVTELL	CID;
F8:1340	ELMVVC	6	50	347.1912	2	0.40	692.3237	63.7		41 55 34 85 44 40	ELMVVC	CID;
F3:373	VTLMMSS	7	50	384.7660	2	0.20	767.3558	210.7		69 66 56 51 32 33 40	VTLMMSS	CID;
F13:2272	TSLEP	5	50	546.2274	1	0.39	545.2697	-90.8		43 45 68 45 48	TSLEP	CID;
F9:1621	LTPPTSVCLVDPQPL	15	50	790.3587	2	0.33	1578.8328	-82.3		46 38 22 46 70 71 67 43 87 97 69 31 21 10 28	LTPPTSVCLVDPQPL	CID;
F3:370	HSGECSF	7	50	383.5456	2	0.20	765.2752	-259.5		51 66 18 29 55 55 73	HSGECSF	CID;
F5:757	LPPP	4	50	423.2397	1	0.22	422.2529	-48.5		89 63 22 23	LPPP	CID;
;
;
amarelo;Lytechinus
laranja;arbacia
sem cor;Echinometra
